# Supplementary material for: Performance of Electrochemical Processes in the Treatment of Reverse Osmosis Concentrates of Sanitary Landfill Leachate
Source: Molecules. 2019 Aug 10;24(16):2905. doi: 10.3390/molecules24162905 (PMC6720919; doi:10.3390/molecules24162905)
Supplement: Supplementary file 1 [file molecules-24-02905-s001.zip]

Archive with 5 entries (5 files):
- Fig S5.tif
- Fig S1.TIF
- Fig S2.TIF
- Fig S3.TIF
- Fig S4.TIF
